# Supplementary material for: First Detection and Genetic Characterization of Swine Orthopneumovirus from Domestic Pig Farms in the Republic of Korea
Source: Viruses. 2023 Nov 30;15(12):2371. doi: 10.3390/v15122371 (PMC10747143; doi:10.3390/v15122371)
Supplement: Supplementary file 1 [file viruses-15-02371-s001.zip]

Archive with 1 entries (1 files):
- Supplementary data - final.pdf
